# Supplementary material for: Theta-burst microstimulation in the human entorhinal area improves memory specificity
Source: eLife. 2017 Oct 24;6:e29515. doi: 10.7554/eLife.29515 (PMC5655155; doi:10.7554/eLife.29515)
Supplement: Source code 1. [file elife-29515-code1.txt]

* Open the file ‘Figure 3 - source data 1.xlsx' (Worksheet:'Stim - Nonstim’)

* Generalized Estimating Equations.
GENLIN REMEMBEREDRATE BY StimHemisphere (ORDER=ASCENDING)
  /MODEL StimHemisphere INTERCEPT=YES
 DISTRIBUTION=NORMAL LINK=IDENTITY
  /CRITERIA SCALE=MLE PCONVERGE=1E-006(ABSOLUTE) SINGULAR=1E-012 ANALYSISTYPE=3(WALD) CILEVEL=95
    LIKELIHOOD=FULL
  /EMMEANS TABLES= StimHemisphere SCALE=ORIGINAL
  /REPEATED SUBJECT=ParticipantID SORT=YES CORRTYPE=INDEPENDENT ADJUSTCORR=YES COVB=ROBUST
    MAXITERATIONS=100 PCONVERGE=1e-006(ABSOLUTE) UPDATECORR=1
  /MISSING CLASSMISSING=EXCLUDE
  /PRINT CPS DESCRIPTIVES MODELINFO FIT SUMMARY SOLUTION.
