# Supplementary material for: Theta-burst microstimulation in the human entorhinal area improves memory specificity
Source: eLife. 2017 Oct 24;6:e29515. doi: 10.7554/eLife.29515 (PMC5655155; doi:10.7554/eLife.29515)
Supplement: Source code 2. [file elife-29515-code2.txt]

* Open the file ‘Figure 3 - source data 2.xlsx’

* Generalized Estimating Equations.
GENLIN behavioralOutcome (REFERENCE=FIRST) BY stimHemisphere stim targetPresentedFirst (ORDER=ASCENDING)
    WITH normalizedTrialNumber
  /MODEL stimHemisphere stim targetPresentedFirst stimHemisphere*stim normalizedTrialNumber INTERCEPT=YES
 DISTRIBUTION=BINOMIAL LINK=LOGIT
  /CRITERIA METHOD=FISHER(1) SCALE=1 MAXITERATIONS=100 MAXSTEPHALVING=5 PCONVERGE=1E-006(ABSOLUTE)
    SINGULAR=1E-012 ANALYSISTYPE=3(WALD) CILEVEL=95 LIKELIHOOD=FULL
  /EMMEANS TABLES=stimHemisphere SCALE=ORIGINAL
  /EMMEANS TABLES=stim SCALE=ORIGINAL
  /EMMEANS TABLES=targetPresentedFirst SCALE=ORIGINAL
  /EMMEANS TABLES=stimHemisphere*stim SCALE=ORIGINAL
  /REPEATED SUBJECT=ParticipantID SORT=YES CORRTYPE=EXCHANGEABLE ADJUSTCORR=YES COVB=ROBUST
    MAXITERATIONS=100 PCONVERGE=1e-006(ABSOLUTE) UPDATECORR=1
  /MISSING CLASSMISSING=EXCLUDE
  /PRINT CPS DESCRIPTIVES MODELINFO FIT SUMMARY SOLUTION.
