# Supplementary material for: Theta-burst microstimulation in the human entorhinal area improves memory specificity
Source: eLife. 2017 Oct 24;6:e29515. doi: 10.7554/eLife.29515 (PMC5655155; doi:10.7554/eLife.29515)
Supplement: Source code 4. [file elife-29515-code4.m]

function makeFaceRecognitionBehavioralFigures(dataset,dataLocation,savePath)
% Run this code to re-create figures 3, 4, and Fig 4-Fig Supplement 1 from
% the paper "Theta-Burst Microstimulation in the Human Entorhinal Area
% Improves Memory Specificity"
%
% SYNTAX: makeFaceRecognitionBehavioralFigures(dataset,dataLocation,savePath)
% dataset is an optional argument. If empty, 'allData' will be assumed. The
% other option is 'excludeSubiculum'.
% dataLocation should be the path to the directory where 'Figure 3 - source data 1.xlsx'
% is stored. This file can be downloaded with the manuscript, and will be
% read in to generate the panels of figure 3B. If left empty, default will
% be to the current directory.
% savePath should be the location of the directory where figures are to be saved.
% if savePath is missing or empty, figures will not be saved.
%
% Code copyright Emily Mankin, 2017
% Shared under the terms of the Creative Commons Attribution License
% https://creativecommons.org/licenses/by/4.0/

if ~exist('dataset','var')||isempty(dataset)
    dataset = 'allData'; %other option: excludeSubiculum
end
if ~exist('dataLocation','var')||isempty(dataLocation)
    dataLocation = pwd;
end
if ~exist('savePath','var')
    savePath = [];
end


dataKey = {'LeftRight','TrialData','TrialData_TargetFirst','TrialData_LureFirst','Recall','DI','Target Acceptance','Lure Rejection'};
[~,~,differenceData] = xlsread(fullfile(dataLocation,'Figure 3 - source data 1.xlsx'),'Stim - Nonstim');
[~,~,individualData] = xlsread(fullfile(dataLocation,'Figure 3 - source data 1.xlsx'),'Stim and Nonstim Results');


R = [228 185 228;68 2 69]/256;
L = [211 238 211;2 68 2]/256;

switch dataset
    % The datasets entered here come from running the GEE models in SPSS
    % Data entered includes estimated mean, standard error, and upper and
    % lower bounds of the 95% confidence interval.
    case 'allData'
        Data{1} = ...
            [-0.017409476190476	0.021520015906135	-0.059587932313230	0.024768979932278    % left
            0.118206157894737	0.032805042266381	0.053909456541316	0.182502859248157];  % right
        Data{2} = ...
            [0.64	0.056	0.53	0.74                                                     % left nonstim
            0.62	0.042	0.54	0.70                                                     % left stim
            0.61	0.058	0.49	0.72                                                     % right nonstim
            0.72	0.040	0.63	0.79];                                                   % right stim
        Data{3} = ...
            [0.62	0.068	0.48	0.74                                                     % same as Data{2}
            0.62	0.053	0.51	0.72
            0.69	0.061	0.56	0.79
            0.77	0.049	0.66	0.85];
        Data{4} = ...
            [0.64	0.068	0.50	0.76                                                     % same as Data{2}
            0.61	0.058	0.49	0.71
            0.55	0.067	0.42	0.67
            0.68	0.045	0.58	0.76];
        Data{5} = ...
            [-0.030929636363636	0.026202813921918	-0.082286207944201	0.020426935216928    % left gray
            -0.002537300000000	0.037852539533931	-0.076726914209883	0.071652314209883    % left angular bundle
            0.034981833333333	0.014759181029412	0.006054370074379	0.063909296592287    % right gray
            0.156617384615385	0.034528737106931	0.088942303454148	0.224292465776622];  % right angular bundle
        Data{6} = ...
            [-0.033441545454545	0.029658091494647	-0.091570336634247	0.024687245725156    % same as Data{5}
            0.012125300000000	0.032531815017576	-0.051635885786169	0.075886485786169
            0.016666666666667	0.022158302178046	-0.026762807560858	0.060096140894191
            0.154053461538462	0.037940372319006	0.079691698233170	0.228415224843753];
        Data{7} = ...
            [-0.048120363636364	0.015045657795809	-0.077609311039863	-0.018631416232865   % same as Data{5}
            0.056419200000000	0.006972207275232	0.042753924847797	0.070084475152203
            0.013827666666667	0.004603826255557	0.004804333014695	0.022851000318639
            0.074180692307692	0.034306856958378	0.006940488246505	0.141420896368880];
        Data{8} = ...
            [0.014678636363636	0.026587755364877	-0.037432406581284	0.066789679308556    % same as Data{5}
            -0.044293900000000	0.039315580285737	-0.121351021391337	0.032763221391337
            0.002838833333334	0.023641031355222	-0.043496736680283	0.049174403346950
            0.079872615384615	0.027846662048425	0.025294160680045	0.134451070089186];
        
    case 'excludeSubiculum' % same layout as allData
        Data{1} = [-.026114214285714	.030910399690438	-.086697484426711	.034469055855283
            .138309312500000	.031526641061373	.076518231466188	.200100393533812];
        
        Data{2} = [.66	.062	.53	.77
            .64	.041	.55	.71
            .59	.062	.47	.71
            .72	.045	.62	.80];
        %Data{3} and {4} were not calculated for the 'exclude subiculum' case.
        Data{5} = [-.085056500000000	.028244319714325	-.140414349407911	-.029698650592089
            -.002537300000000	.037852539533931	-.076726914209883	.071652314209883
            .058974333333333	.008461082608838	.042390916149793	.075557750516874
            .156617384615385	.034528737106931	.088942303454148	.224292465776622];
        
        Data{6} = [-.098214250000000	.018940385464168	-.135336723363074	-.061091776636926
            .012125300000000	.032531815017576	-.051635885786169	.075886485786169
            .046153666666667	.032635492109203	-.017810722485113	.110118055818446
            .154053461538462	.037940372319006	.079691698233170	.228415224843753];
        
        Data{7} = [-.069831000000000	.031700304107374	-.131962454349420	-.007699545650580
            .056419200000000	.006972207275232	.042753924847797	.070084475152203
            .016666666666667	.007856742013184	.001267735285004	.032065598048330
            .074180692307692	.034306856958378	.006940488246505	.141420896368880];
        
        Data{8} = [-.028383750000000	.050640336018151	-.127636984760583	.070869484760583
            -.044293900000000	.039315580285737	-.121351021391337	.032763221391337
            .029487000000000	.040492234122387	-.049876320533443	.108850320533443
            .079872615384615	.027846662048425	.025294160680045	.134451070089186];
        
        toRemove = [false;cellfun(@(x)ismember(x,[3 7]),differenceData(2:end,1))];
        differenceData(toRemove,:) = [];
        toRemove = [false;cellfun(@(x)ismember(x,[3 7]),individualData(2:end,1))];
        individualData(toRemove,13) = {-1};
        
end
if ~isempty(savePath)
if strcmp(dataset,'excludeSubiculum')
    saveFig = @(f,str)cellfun(@(x)saveas(f,fullfile(savePath,['Supp_', str]),x),{'pdf','png'});
else
    saveFig = @(f,str)cellfun(@(x)saveas(f,fullfile(savePath,str),x),{'pdf','png'});
end
else
    saveFig = @(f,str)1; % do nothing, because there is no savePath.
end

%% 3A

thisData = Data{1};
meanL = thisData(1,1); meanR = thisData(2,1);
ciL = thisData(1,3:4); ciR = thisData(2,3:4);
f = figure; hold on
bar(1,meanL,'FaceColor',mean(L)); bar(2,meanR,'FaceColor',mean(R));
errorb_ci([],1,ciL(1),ciL(2),.25,'k','linewidth',2);
errorb_ci([],2,ciR(1),ciR(2),.25,'k','linewidth',2);
set(gca,'xlim',[0 5],'xtick',1:2,'xticklabel',{'Left','Right'},'ylim',[-0.15 0.3])
ylabel('Estimated Mean Change in Recall')

saveFig(f,'3A');

%% 3B
subject = [individualData{2:end,1}];
site = individualData(2:end,2); 

for iS = 1 : length(site) 
    if strcmp(site{iS}, 'left'); site{iS} = 0;
    else site{iS} = 1;
    end
end
site = cell2mat(site);
stim = [individualData{2:end,5}];
remembered_rate = [individualData{2:end,12}];

rc = cell(2,2);leftRight = rc;ptNum = rc;
subjectList = unique(subject);
for sub = 1:length(subjectList)
    for st = 1:2 %stim site
        for stm = 1:2 % stim or not
            inds = subject==subjectList(sub) & site'==st-1 & stim==stm-1;
            if sum(inds)
                rc{stm,st} = [rc{stm,st};mean(remembered_rate(inds))];
                leftRight{stm,st} = [leftRight{stm,st};st-1];
                ptNum{stm,st} = [ptNum{stm,st};sub];
            end
        end
    end
end

leftRecall = [rc{:,1}];
rightRecall = [rc{:,2}];
colorList = @(M,len)repmat(M(2,:)-M(1,:),len,1).*repmat(linspace(0,1,len)',1,3)+repmat(M(1,:),len,1);
Lcols = colorList(L,length(leftRecall));
Rcols = colorList(R,length(rightRecall));
Bcols = colorList((L+R)/2,2);

f = figure; hold on; legendString = {};
markers = '+osvd>x';
cnt = 1;
for x = 1:size(leftRecall,1)
    thisPatient = ptNum{1,1}(x);
    if ismember(thisPatient,[6,13])
        if thisPatient ==6,
            col = Bcols(1,:); m = '<';
        else
            col = Bcols(2,:); m = 'h';
        end
    else
        col = Lcols(x,:); m = markers(cnt); cnt = cnt+1;
    end
    plot([1 2],leftRecall(x,:),[m,'-'],'color',col,'linewidth',2,'markersize',10,'markerfacecolor',col)
    legendString = [legendString;num2str(thisPatient)];
end
cnt = 1;
for x = 1:size(rightRecall,1)
    thisPatient = ptNum{1,2}(x);
    if ismember(thisPatient,[6,13])
        if thisPatient ==6,
            col = Bcols(1,:); m = '<';
        else
            col = Bcols(2,:); m = 'h';
        end
    else
        col = Rcols(x,:); m = markers(cnt); cnt = cnt+1;
    end
    plot([3 4],rightRecall(x,:),[m,'-'],'color',col,'linewidth',2,'markersize',10,'markerfacecolor',col)
    legendString = [legendString;num2str(thisPatient)];
end

legend(legendString)

set(gca,'xlim',[0 5],'ylim',[0 1],'xtick',1:4,'xticklabel',{'nonstim','stim','nonstim','stim'});
saveFig(f,'3B_1');

%% 3B_2
subject = [differenceData{2:end,1}];
site = differenceData(2:end,2); 

for iS = 1 : length(site) 
    if strcmp(site{iS}, 'left'); site{iS} = 0;
    else site{iS} = 1;
    end
end

site = cell2mat(site);
white = [differenceData{2:end,3}];
remembered_rate = [differenceData{2:end,6}];

rc = cell(1,2);leftRight = rc;wt = rc;
subjectList = unique(subject);

for sub = 1:length(subjectList)
    for st = 1:2
        inds = subject==subjectList(sub) & site'==st-1;
        rc{1,st} = [rc{1,st};mean(remembered_rate(inds))];
        leftRight{1,st} = [leftRight{1,st};st-1];
        wt{1,st} = [wt{1,st};median(white(inds))];
    end
end

ci = @(x)nanmean(x)+nanstd(x)/sqrt(sum(~isnan(x)))*[-1 1];
ciL = ci(rc{1}); ciR = ci(rc{2});
f = figure; hold on
bar(1,nanmean(rc{1}),'FaceColor',mean(L)); bar(2,nanmean(rc{2}),'FaceColor',mean(R));
errorb_ci([],1,ciL(1),ciL(2),.25,'k','linewidth',2);
errorb_ci([],2,ciR(1),ciR(2),.25,'k','linewidth',2);
set(gca,'xlim',[0 5],'xtick',1:2,'xticklabel',{'Left','Right'},'ylim',[-0.15 0.3])
saveFig(f,'3B_2');

[~, p_lr,~,stats_lr] = ttest2(rc{1},rc{2}); fprintf('t-test, left vs right; t(%d) = %f; p = %f\n',stats_lr.df,stats_lr.tstat,p_lr);
[~, p_left,~,stats_left] = ttest(rc{1}); fprintf('t-test, left vs 0; ; t(%d) = %f; p = %f\n',stats_left.df,stats_left.tstat,p_left);
[~, p_right,~,stats_right] = ttest(rc{2}); fprintf('t-test, right vs 0; ; t(%d) = %f; p = %f\n',stats_right.df,stats_right.tstat,p_right);


%% 3C
if strcmp(dataset,'excludeSubiculum')
    endPoint = 2;
else
    endPoint = 4;
end

for i = 2:endPoint
    thisData = Data{i};
    f = figure; hold on
    plot(thisData(1:2,1),'linewidth',3,'color',mean(L));
    plot(thisData(3:4,1),'linewidth',3,'color',mean(R));
    errorb_ci([],1,thisData(1,3),thisData(1,4),.25,'color',mean(L),'linewidth',2);
    errorb_ci([],2,thisData(2,3),thisData(2,4),.25,'color',mean(L),'linewidth',2);
    errorb_ci([],1,thisData(3,3),thisData(3,4),.25,'color',mean(R),'linewidth',2);
    errorb_ci([],2,thisData(4,3),thisData(4,4),.25,'color',mean(R),'linewidth',2);
    
    set(gca,'xlim',[0 5],'xtick',1:2,'xticklabel',{'Nonstim','Stim'},'ylim',[0 1])
    
    ylabel('Estimated Probability Recall')
    title(dataKey{i},'interpreter','none');
    saveFig(f,['3C_',dataKey{i}]);
end


%% 4
sheets = 5:8;
measures = {'Recall','DI','Target Acceptance','Lure Rejection'};
for st = 1:length(sheets)
    thisData = Data{sheets(st)};
    f = figure; hold on
    bar(1,thisData(1),'facecolor',L(2,:));
    bar(2,thisData(2),'facecolor',R(2,:));
    bar(3,thisData(3),'facecolor',L(1,:));
    bar(4,thisData(4),'facecolor',R(1,:));
    
    arrayfun(@(x)errorb_ci([],x,thisData(x,3),thisData(x,4),.25,'k','linewidth',2),1:4);
    set(gca,'xlim',[0 5],'xtick',1:4,'xticklabel',{'Left','Right','Left','Right'},'ylim',[-0.15 0.3])
    ylabel(sprintf('Estimated Mean Change in %s',measures{st}))
    saveFig(f,['4_',measures{st}]);
end


function errorb_ci(ax,x,upperbound,lowerbound,halfwidth,varargin)
if isempty(ax)
    ax = gca;
end
hold(ax,'on');
w = halfwidth; u = upperbound; l = lowerbound;
plot(ax,[x-w x+w NaN x x NaN x-w x+w],[u u NaN u l NaN l l],varargin{:});
